# Supplementary material for: The Hug of a Humpback Whale Mother: Protective Behaviors of a Calf Toward Escorts in a Competitive Group at Abrolhos Bank, Brazil
Source: Animals (Basel). 2025 Dec 15;15(24):3610. doi: 10.3390/ani15243610 (PMC12729933; doi:10.3390/ani15243610)
Supplement: Supplementary file 1 [file animals-15-03610-s001.zip]

Archive with 1 entries (1 files):
- animals-3783437-supplementary.pdf
